# Supplementary material for: Comparative Genomics of Multidrug Resistance-Encoding IncA/C Plasmids from Commensal and Pathogenic Escherichia coli from Multiple Animal Sources
Source: PLoS One. 2011 Aug 12;6(8):e23415. doi: 10.1371/journal.pone.0023415 (PMC3155540; doi:10.1371/journal.pone.0023415)
Supplement: Table S1 — Annotated features of sequenced plasmids. (XLS) [file pone.0023415.s002.xls]

## Sheet: coordinates
Table S1. Annotated features of sequenced plasmids.
	pPG010208				pUMNK88_161				p199061_160				pAR060302
Protein description	Coordinates		bp	aa	Coordinates		bp	aa	Coordinates		bp	aa	Coordinates		bp	aa
conserved hypothetical protein	323	862	539	179.667	323	862	539	179.667	323	862	539	179.667	323	862	539	179.667
conserved hypothetical protein	867	1154	287	95.6667	867	1154	287	95.6667	867	1154	287	95.6667	867	1154	287	95.6667
plasmid replication protein RepA	1139	2239	1100	366.667	1139	2239	1100	366.667	1139	2239	1100	366.667	1139	2239	1100	366.667
conserved hypothetical protein	2567	2866	299	99.6667	2585	2866	281	93.6667	2585	2866	281	93.6667	2585	2866	281	93.6667
conserved hypothetical protein	3716	3276	440	146.667	3710	3276	434	144.667	3710	3276	434	144.667	3710	3276	434	144.667
conserved hypothetical protein/similar to phosphosulfate sulfotransferase (PAPSs reductase)/FAD synthetase	4399	3728	671	223.667	4843	3728	1115	371.667	4844	3852	992	330.667	4843	3728	1115	371.667
conserved hypothetical protein	4841	5449	608	202.667	5112	5720	608	202.667	5113	5721	608	202.667	5112	5720	608	202.667
conserved hypothetical protein	5454	5975	521	173.667	5725	6246	521	173.667	5726	6247	521	173.667	5725	6246	521	173.667
conserved hypothetical protein	5978	6499	521	173.667	6249	6770	521	173.667	6250	6771	521	173.667	6249	6770	521	173.667
IS1294 transposase protein	***	***	***	***	***	***	***	***	***	***	***	***	8208	7009	1199	399.667
conserved hypothetical protein	6596	7069	473	157.667	6867	7340	473	157.667	6868	7341	473	157.667	8555	9028	473	157.667
conserved hypothetical protein	6990	7373	383	127.667	7261	7644	383	127.667	7262	7645	383	127.667	8949	9332	383	127.667
conserved hypothetical protein	7339	8232	893	297.667	7610	8503	893	297.667	7611	8504	893	297.667	9298	10191	893	297.667
putative peptidase	8214	9191	977	325.667	8485	9462	977	325.667	8486	9463	977	325.667	10173	11150	977	325.667
putative thioredoxin domain-containing protein	9207	10067	860	286.667	9478	10338	860	286.667	9479	10339	860	286.667	11166	12026	860	286.667
conserved hypothetical protein	10101	10529	428	142.667	10372	10800	428	142.667	10373	10801	428	142.667	12060	12488	428	142.667
conserved hypothetical protein	10586	10945	359	119.667	10857	11216	359	119.667	10858	11217	359	119.667	12545	12904	359	119.667
conserved hypothetical protein	10945	11391	446	148.667	11216	11662	446	148.667	11217	11663	446	148.667	12904	13350	446	148.667
putative formate-dependent nitrite reductase, membrane component	11361	11906	545	181.667	11632	12177	545	181.667	11633	12178	545	181.667	13320	13865	545	181.667
conserved hypothetical protein	12078	12980	902	300.667	12349	13251	902	300.667	12350	13252	902	300.667	14037	14939	902	300.667
putative micrococcal nuclease	13142	13738	596	198.667	13413	14009	596	198.667	13414	14010	596	198.667	15101	15697	596	198.667
DNA-binding protein HU-beta, NS1 (HU-1)	13796	14068	272	90.6667	14067	14339	272	90.6667	14068	14340	272	90.6667	15755	16027	272	90.6667
conserved hypothetical protein	14156	14449	293	97.6667	14427	14720	293	97.6667	14428	14721	293	97.6667	16115	16408	293	97.6667
conserved hypothetical protein	14778	14476	302	100.667	15049	14747	302	100.667	15050	14748	302	100.667	16737	16435	302	100.667
conserved hypothetical protein	15133	14783	350	116.667	15404	15054	350	116.667	15405	15055	350	116.667	17092	16742	350	116.667
putative transcriptional regulator	15296	15853	557	185.667	15567	16115	548	182.667	15568	16116	548	182.667	17255	17803	548	182.667
conserved hypothetical protein	***	***	***	***	16797	16237	560	186.667	16798	16238	560	186.667	18485	17925	560	186.667
conserved hypothetical protein	16209	16580	371	123.667	16661	17032	371	123.667	16662	17033	371	123.667	18349	18720	371	123.667
conserved hypothetical protein	16564	17043	479	159.667	17016	17495	479	159.667	17017	17496	479	159.667	18704	19183	479	159.667
conserved hypothetical protein	17399	17058	341	113.667	17851	17510	341	113.667	17852	17511	341	113.667	19539	19198	341	113.667
conserved hypothetical protein	17517	17861	344	114.667	17969	18430	461	153.667	17970	18431	461	153.667	19657	20118	461	153.667
conserved hypothetical protein	***	***	***	***	18433	18930	497	165.667	18434	18931	497	165.667	20121	20618	497	165.667
hypothetical protein	18308	17928	380	126.667	***	***	***	***	***	***	***	***	***	***	***	***
putative transposase protein	19336	18620	716	238.667	***	***	***	***	***	***	***	***	***	***	***	***
putative replication initiation protein	19315	20142	827	275.667	***	***	***	***	***	***	***	***	***	***	***	***
conserved hypothetical protein	20209	20751	542	180.667	***	***	***	***	***	***	***	***	***	***	***	***
macrolide 2'-phosphotransferase protein Mph	22008	21211	797	265.667	***	***	***	***	***	***	***	***	***	***	***	***
macrolide efflux pump protein Mel	23539	22064	1475	491.667	***	***	***	***	***	***	***	***	***	***	***	***
putative transposase protein InsB1	24705	23989	716	238.667	19861	19145	716	238.667	19862	19146	716	238.667	21549	20833	716	238.667
putative transposase protein InsB2	25232	25948	716	238.667	20388	21104	716	238.667	20388	21104	716	238.667	22076	22792	716	238.667
conserved hypothetical protein	26473	25982	491	163.667	21629	21138	491	163.667	21629	21138	491	163.667	23317	22826	491	163.667
resolvase protein ParA	26580	27317	737	245.667	21735	22472	737	245.667	21736	22473	737	245.667	23424	24161	737	245.667
putative transposase protein InsA	27749	29242	1493	497.667	22904	24397	1493	497.667	22905	24398	1493	497.667	24593	26086	1493	497.667
conserved hypothetical protein	29273	30157	884	294.667	24428	25312	884	294.667	24429	25313	884	294.667	26117	27001	884	294.667
florfenicol/chloramphenicol resistance protein FloR	30374	31588	1214	404.667	25529	26743	1214	404.667	25530	26744	1214	404.667	27218	28432	1214	404.667
putative transcriptional regulator protein LysR	31616	31921	305	101.667	26771	27076	305	101.667	26772	27077	305	101.667	28460	28765	305	101.667
tetracycline repressor protein TetA, class A	33462	32188	1274	424.667	28617	27343	1274	424.667	28618	27344	1274	424.667	30306	29032	1274	424.667
tetracycline resistance repressor protein TetR	33466	34143	677	225.667	28621	29298	677	225.667	28622	29299	677	225.667	30310	30987	677	225.667
streptomycin phosphotransferase protein StrB	35559	34723	836	278.667	30714	29878	836	278.667	30484	29879	605	201.667	32403	31567	836	278.667
streptomycin phosphotransferase protein StrA	36176	35559	617	205.667	31331	30714	617	205.667	31331	30714	617	205.667	33020	32403	617	205.667
conserved hypothetical protein	36157	36426	269	89.6667	31312	31581	269	89.6667	31312	31581	269	89.6667	33001	33270	269	89.6667
sulfonamide-resistance dihydropteroate synthase protein Sul2	37238	36423	815	271.667	32393	31578	815	271.667	32393	31578	815	271.667	34082	33267	815	271.667
conserved hypothetical protein	37545	37856	311	103.667	32700	33011	311	103.667	32699	33010	311	103.667	34389	34700	311	103.667
putative plasmid partitioning protein ParA	38024	38815	791	263.667	33179	33970	791	263.667	33285	33968	683	227.667	34868	35659	791	263.667
putative plasmid partitioning protein ParB	38819	40000	1181	393.667	33974	35155	1181	393.667	33972	35153	1181	393.667	35663	36844	1181	393.667
conserved hypothetical protein	40043	40321	278	92.6667	35198	35476	278	92.6667	35202	35474	272	90.6667	36887	37165	278	92.6667
conserved hypothetical protein	41009	40374	635	211.667	36164	35529	635	211.667	36162	35527	635	211.667	37853	37218	635	211.667
conserved hypothetical protein	41554	41940	386	128.667	36717	37103	386	128.667	36715	37101	386	128.667	38406	38792	386	128.667
conserved hypothetical protein	41861	42214	353	117.667	37024	37377	353	117.667	37022	37375	353	117.667	38713	39066	353	117.667
conserved hypothetical protein	42189	42863	674	224.667	37352	38026	674	224.667	37350	38024	674	224.667	39041	39715	674	224.667
conserved hypothetical protein	42838	43362	524	174.667	38001	38525	524	174.667	37999	38523	524	174.667	39690	40214	524	174.667
conserved hypothetical protein	43347	43679	332	110.667	38510	38842	332	110.667	38508	38840	332	110.667	40199	40531	332	110.667
conserved hypothetical protein	43688	44188	500	166.667	38851	39351	500	166.667	38849	39349	500	166.667	40540	41040	500	166.667
conserved hypothetical protein	44192	45619	1427	475.667	39355	40782	1427	475.667	39353	40780	1427	475.667	41044	42471	1427	475.667
conserved hypothetical protein	45619	46275	656	218.667	40782	41438	656	218.667	40780	41436	656	218.667	42471	43127	656	218.667
conserved hypothetical protein	46339	46956	617	205.667	41494	42111	617	205.667	41492	42109	617	205.667	43183	43800	617	205.667
conserved hypothetical protein	47168	47467	299	99.6667	42323	42622	299	99.6667	42321	42620	299	99.6667	44012	44311	299	99.6667
conserved hypothetical protein	48047	47559	488	162.667	43201	42713	488	162.667	43199	42711	488	162.667	44890	44402	488	162.667
DNA topoisomerase III protein TopB	50254	48062	2192	730.667	45408	43216	2192	730.667	45406	43214	2192	730.667	47097	44905	2192	730.667
conserved hypothetical protein	51101	50469	632	210.667	46255	45623	632	210.667	46253	45621	632	210.667	47944	47312	632	210.667
putative type IV conjugative transfer system protein TraI	51254	54232	2978	992.667	46408	49380	2972	990.667	46406	49378	2972	990.667	48097	51069	2972	990.667
putative type IV conjugative transfer system protein TraD	54229	56094	1865	621.667	49377	51242	1865	621.667	49375	51240	1865	621.667	51066	52931	1865	621.667
conserved hypothetical protein	56105	56689	584	194.667	51253	51837	584	194.667	51251	51835	584	194.667	52942	53526	584	194.667
putative type IV conjugative transfer system coupling factor	56646	57275	629	209.667	51794	52423	629	209.667	51792	52421	629	209.667	53483	54112	629	209.667
conserved hypothetical protein	57285	57731	446	148.667	52433	52879	446	148.667	52431	52877	446	148.667	54122	54568	446	148.667
conserved hypothetical protein	57741	58118	377	125.667	52889	53266	377	125.667	52887	53264	377	125.667	54578	54955	377	125.667
conserved hypothetical protein	58118	58780	662	220.667	53266	53928	662	220.667	53264	53926	662	220.667	54955	55617	662	220.667
conserved hypothetical protein	59104	59481	377	125.667	54252	54629	377	125.667	54250	54627	377	125.667	55941	56318	377	125.667
putative type IV conjugative transfer system protein TraL	59626	59907	281	93.6667	54774	55055	281	93.6667	54772	55053	281	93.6667	56463	56744	281	93.6667
putative type IV conjugative transfer system protein TraE	60006	60530	524	174.667	55154	55678	524	174.667	***	***	***	***	56843	57367	524	174.667
putative type IV conjugative transfer system protein TraK	60514	61431	917	305.667	55662	56579	917	305.667	***	***	***	***	57351	58268	917	305.667
putative type IV conjugative transfer system protein TraB	61428	62744	1316	438.667	56576	57892	1316	438.667	***	***	***	***	58265	59581	1316	438.667
putative type IV conjugative transfer system protein TraV	62741	63319	578	192.667	57889	58467	578	192.667	***	***	***	***	59578	60156	578	192.667
putative type IV conjugative transfer system protein TraA	63323	63715	392	130.667	58471	58863	392	130.667	***	***	***	***	60160	60552	392	130.667
transposase protein TnpA	***	***	***	***	59452	60399	947	315.667	55388	56650	1262	420.667	60837	62099	1262	420.667
beta-lactamase protein AmpC	***	***	***	***	60723	61868	1145	381.667	56974	58119	1145	381.667	62423	63568	1145	381.667
outer membrane lipoprotein Blc	***	***	***	***	61962	62495	533	177.667	58213	58746	533	177.667	63662	64195	533	177.667
quaternary ammonium compound-resistance SugE2	***	***	***	***	62932	62492	440	146.667	59183	58743	440	146.667	64632	64192	440	146.667
putative transcriptional regulatory protein	***	***	***	***	63066	63491	425	141.667	59318	59743	425	141.667	64766	65191	425	141.667
conserved hypothetical protein	63904	69447	5543	1847.67	63525	69023	5498	1832.67	59777	65275	5498	1832.67	65225	70723	5498	1832.67
putative disulfide bond isomerase DsbC	69596	70303	707	235.667	69172	69879	707	235.667	65424	66131	707	235.667	70872	71579	707	235.667
type IV conjugative transfer system protein TraC	70300	72747	2447	815.667	69876	72323	2447	815.667	66128	68575	2447	815.667	71576	74023	2447	815.667
conserved hypothetical protein	72762	73079	317	105.667	72338	72655	317	105.667	68590	68907	317	105.667	74038	74355	317	105.667
/type IV conjugative transfer system signal peptidase TrhF	73076	73606	530	176.667	72652	73182	530	176.667	68904	69434	530	176.667	74352	74882	530	176.667
traW/type IV conjugative transfer system protein TraW	73569	74834	1265	421.667	73145	74410	1265	421.667	69397	70662	1265	421.667	74845	76110	1265	421.667
EAL domain-containing protein/cyclic diguanylate phosphodiesterase	74831	75502	671	223.667	74407	75078	671	223.667	70660	71330	670	223.333	76107	76778	671	223.667
type IV conjugative transfer system protein TraU	75427	76506	1079	359.667	75003	76082	1079	359.667	71255	72334	1079	359.667	76703	77782	1079	359.667
type IV conjugative transfer system protein TraN	76610	79420	2810	936.667	76186	78993	2807	935.667	72438	75245	2807	935.667	77886	80693	2807	935.667
conserved hypothetical protein	80319	79459	860	286.667	79892	79032	860	286.667	76143	75283	860	286.667	81592	80732	860	286.667
conserved hypothetical protein	81083	80442	641	213.667	80656	80015	641	213.667	76907	76266	641	213.667	82356	81715	641	213.667
conserved hypothetical protein	81377	81697	320	106.667	80870	81271	401	133.667	77203	77523	320	106.667	82570	82971	401	133.667
putative AAA family ATPase protein	82406	83374	968	322.667	81980	82948	968	322.667	78232	79200	968	322.667	83680	84648	968	322.667
conserved hypothetical protein	83385	84293	908	302.667	82959	83867	908	302.667	79211	80119	908	302.667	84659	85567	908	302.667
putative ssDNA binding protein Ssb	84354	84884	530	176.667	83928	84458	530	176.667	80180	80710	530	176.667	85628	86158	530	176.667
putative DNA recombination protein Bet	84937	85968	1031	343.667	84511	85542	1031	343.667	80763	81794	1031	343.667	86211	87242	1031	343.667
putative phage-type endonuclease domain protein	86031	87041	1010	336.667	85605	86615	1010	336.667	81857	82867	1010	336.667	87305	88315	1010	336.667
conserved hypothetical protein	87241	88518	1277	425.667	86815	88092	1277	425.667	83067	84344	1277	425.667	88515	89792	1277	425.667
conserved hypothetical protein	88603	90399	1796	598.667	88177	89973	1796	598.667	84429	86225	1796	598.667	89877	91673	1796	598.667
conserved hypothetical protein	90461	90796	335	111.667	90035	90370	335	111.667	86287	86622	335	111.667	91735	92070	335	111.667
conserved hypothetical protein	91061	91600	539	179.667	90635	91174	539	179.667	86887	87426	539	179.667	92335	92874	539	179.667
conserved hypothetical protein	91691	92191	500	166.667	91265	91765	500	166.667	87517	88017	500	166.667	92965	93465	500	166.667
putative DNA methylase	92226	93149	923	307.667	91800	92723	923	307.667	88052	88975	923	307.667	93500	94423	923	307.667
conserved hypothetical protein	93501	93890	389	129.667	93075	93464	389	129.667	89327	89716	389	129.667	94775	95164	389	129.667
conserved hypothetical protein	93856	94332	476	158.667	93430	93906	476	158.667	89682	90158	476	158.667	95130	95606	476	158.667
conserved hypothetical protein	94313	94612	299	99.6667	93887	94186	299	99.6667	90139	90438	299	99.6667	95587	95886	299	99.6667
putative type II A topoisomerase (DNA gyrase)	94864	95283	419	139.667	94438	94857	419	139.667	90690	91109	419	139.667	96138	96557	419	139.667
conserved hypothetical protein	95475	95819	344	114.667	95049	95393	344	114.667	91301	91645	344	114.667	96749	97093	344	114.667
conserved hypothetical protein	95897	96199	302	100.667	95471	95773	302	100.667	91723	92025	302	100.667	97171	97473	302	100.667
cytosine-specific DNA methylase protein Dcm	96277	97902	1625	541.667	95851	97476	1625	541.667	92103	93728	1625	541.667	97551	99176	1625	541.667
conserved hypothetical protein	97918	98394	476	158.667	97492	97968	476	158.667	93920	94219	299	99.6667	99192	99668	476	158.667
conserved hypothetical protein	98468	99022	554	184.667	98042	98596	554	184.667	94293	94847	554	184.667	99742	100296	554	184.667
conserved hypothetical protein	99255	99641	386	128.667	98829	99215	386	128.667	95080	95466	386	128.667	100529	100915	386	128.667
conserved hypothetical protein	99729	102182	2453	817.667	99303	101756	2453	817.667	95554	98007	2453	817.667	101003	103456	2453	817.667
phosphohydrolase family protein	102659	103264	605	201.667	102233	102838	605	201.667	98484	99089	605	201.667	103933	104538	605	201.667
conserved hypothetical protein	103257	103526	269	89.6667	102831	103100	269	89.6667	99082	99351	269	89.6667	104531	104800	269	89.6667
conserved hypothetical protein	103459	103758	299	99.6667	103033	103332	299	99.6667	99284	99583	299	99.6667	104733	105032	299	99.6667
conserved hypothetical protein	103832	104389	557	185.667	103406	103963	557	185.667	99657	100214	557	185.667	105106	105663	557	185.667
conserved hypothetical protein	104431	105315	884	294.667	104005	104889	884	294.667	100256	101140	884	294.667	105705	106589	884	294.667
conserved hypothetical protein	105773	106159	386	128.667	105348	105734	386	128.667	101599	101985	386	128.667	107048	107434	386	128.667
putative DNA primase	106307	108064	1757	585.667	105882	107639	1757	585.667	102133	103890	1757	585.667	107582	109339	1757	585.667
conserved hypothetical protein	108006	108329	323	107.667	107581	107904	323	107.667	103832	104155	323	107.667	109281	109604	323	107.667
putative transposase	***	***	***	***	109384	108380	1004	334.667	105635	104631	1004	334.667	111084	110080	1004	334.667
transposase for Tn3	***	***	***	***	112435	109463	2972	990.667	108686	105714	2972	990.667	114135	111163	2972	990.667
resolvase domain-containing protein TnpR	***	***	***	***	112917	112438	479	159.667	109168	108689	479	159.667	114617	114138	479	159.667
transposition modulator protein TnpM	***	***	***	***	113356	113033	323	107.667	109607	109284	323	107.667	115056	114733	323	107.667
class 1 integron integrase IntI1	***	***	***	***	114314	113301	1013	337.667	110565	109552	1013	337.667	116014	115001	1013	337.667
aminoglycoside resistance protein AadA	***	***	***	***	114244	115218	974	324.667	110596	111501	905	301.667	115944	116951	1007	335.667
putative integrase	***	***	***	***	115591	115929	338	112.667	***	***	***	***	***	***	***	***
chloramphenicol resistance protein CmlA1	***	***	***	***	116219	117478	1259	419.667	***	***	***	***	***	***	***	***
aminoglycoside resistance protein Aad2	***	***	***	***	117571	118362	791	263.667	***	***	***	***	***	***	***	***
aminoglycoside 3-N-acetyltransferase AacC	***	***	***	***	***	***	***	***	111665	112567	902	300.667	117115	118017	902	300.667
GroS	***	***	***	***	***	***	***	***	112654	113094	440	146.667	118104	118544	440	146.667
chaperonin protein GroEL	***	***	***	***	***	***	***	***	113150	114787	1637	545.667	118600	120237	1637	545.667
transposase protein InsE	***	***	***	***	***	***	***	***	114976	116505	1529	509.667	120426	121955	1529	509.667
transposase protein InsF	***	***	***	***	***	***	***	***	116773	118008	1235	411.667	122223	123458	1235	411.667
quaternary ammonium compound resistance protein QacEdelta1	***	***	***	***	118486	118833	347	115.667	118226	118573	347	115.667	123676	124023	347	115.667
dihydropteroate synthase protein Sul1	***	***	***	***	118827	119666	839	279.667	118567	119406	839	279.667	124017	124856	839	279.667
putative acetyltransferase	***	***	***	***	119794	120294	500	166.667	119534	120034	500	166.667	124984	125484	500	166.667
conserved hypothetical protein	***	***	***	***	120318	120605	287	95.6667	120058	120345	287	95.6667	125508	125795	287	95.6667
transposon NTP-binding protein IstB	***	***	***	***	121614	120829	785	261.667	121354	120569	785	261.667	126804	126019	785	261.667
transposase IstA	***	***	***	***	123124	121601	1523	507.667	122864	121341	1523	507.667	128314	126791	1523	507.667
putative transposase	***	***	***	***	123247	124791	1544	514.667	122987	124531	1544	514.667	128437	129981	1544	514.667
transposon ATPase protein TniB/TniB superfamily	***	***	***	***	125522	124842	680	226.667	125262	124582	680	226.667	130712	130032	680	226.667
putative transposase protein TnpA-rve/rve superfamily	***	***	***	***	126908	126384	524	174.667	126649	125933	716	238.667	132099	131383	716	238.667
putative transposase protein TnpA-rve/rve superfamily	***	***	***	***	***	***	***	***	127416	126700	716	238.667	132866	132150	716	238.667
conserved hypothetical protein	***	***	***	***	128563	127106	1457	485.667	129071	127614	1457	485.667	134539	133064	1475	491.667
transcriptional regulator protein MerD	***	***	***	***	128786	128325	461	153.667	129294	128833	461	153.667	134744	134283	461	153.667
alkylmercury lyase protein MerB	***	***	***	***	129458	128802	656	218.667	129966	129310	656	218.667	135416	134760	656	218.667
putative mercuric reductase protein MerA	***	***	***	***	131140	129455	1685	561.667	131648	129963	1685	561.667	137098	135413	1685	561.667
mercuric transport protein periplasmic component MerP	***	***	***	***	131487	131212	275	91.6667	131995	131720	275	91.6667	137445	137170	275	91.6667
putative mercuric transport protein MerT	***	***	***	***	131853	131503	350	116.667	132361	132011	350	116.667	137811	137461	350	116.667
putative transcriptional regulator protein MerR	***	***	***	***	131925	132359	434	144.667	132433	132867	434	144.667	137883	138317	434	144.667
putative transposase InsD2	***	***	***	***	132459	133463	1004	334.667	132967	133971	1004	334.667	138417	139421	1004	334.667
conserved hypothetical protein	***	***	***	***	***	***	***	***	134587	134988	401	133.667	140037	140438	401	133.667
conserved hypothetical protein	109376	110101	725	241.667	134594	135319	725	241.667	135102	135827	725	241.667	140552	141277	725	241.667
conserved hypothetical protein/Rhs family protein	110234	114496	4262	1420.67	135452	139705	4253	1417.67	135960	140213	4253	1417.67	141410	145663	4253	1417.67
conserved hypothetical protein	114493	114765	272	90.6667	139677	140117	440	146.667	140185	140625	440	146.667	145635	146075	440	146.667
conserved hypothetical protein	115025	115360	335	111.667	***	***	***	***	***	***	***	***	***	***	***	***
conserved hypothetical protein	115527	115979	452	150.667	***	***	***	***	***	***	***	***	***	***	***	***
conserved hypothetical protein	116597	115995	602	200.667	141358	140756	602	200.667	141866	141264	602	200.667	147316	146714	602	200.667
conserved hypothetical protein	117159	117446	287	95.6667	141928	142215	287	95.6667	142436	142723	287	95.6667	147886	148173	287	95.6667
conserved hypothetical protein/PTPc superfamily	117439	117975	536	178.667	142208	142744	536	178.667	142716	143252	536	178.667	148166	148702	536	178.667
putative site-specific recombinase	118155	118988	833	277.667	142924	143757	833	277.667	143432	144265	833	277.667	148882	149715	833	277.667
exonuclease family protein	118993	119862	869	289.667	143762	144631	869	289.667	144270	145139	869	289.667	149720	150589	869	289.667
conserved hypothetical protein	119859	120350	491	163.667	144628	145119	491	163.667	145136	145627	491	163.667	150586	151077	491	163.667
putative DNA replication protein	120677	121552	875	291.667	145446	146321	875	291.667	145955	146830	875	291.667	151404	152279	875	291.667
putative chromosome segregation protein	121714	122754	1040	346.667	146483	147523	1040	346.667	146992	148032	1040	346.667	152441	153481	1040	346.667
conserved hypothetical protein	122754	123032	278	92.6667	147523	147801	278	92.6667	148032	148310	278	92.6667	153481	153759	278	92.6667
putative DNA helicase	123041	124552	1511	503.667	147810	149321	1511	503.667	148319	149830	1511	503.667	153768	155279	1511	503.667
putative type IV conjugative transfer system protein TraF	124663	125703	1040	346.667	149432	150472	1040	346.667	149941	150981	1040	346.667	155390	156430	1040	346.667
putative type IV conjugative transfer system protein TraH	125705	127138	1433	477.667	150474	151907	1433	477.667	150983	152416	1433	477.667	156432	157865	1433	477.667
putative type IV conjugative transfer system protein TraG	127151	130765	3614	1204.67	151920	155534	3614	1204.67	152429	156043	3614	1204.67	157878	161492	3614	1204.67
conserved hypothetical protein	131165	130803	362	120.667	155934	155572	362	120.667	156443	156081	362	120.667	161892	161530	362	120.667
conserved hypothetical protein	131881	132153	272	90.6667	156651	156923	272	90.6667	157159	157431	272	90.6667	162608	162880	272	90.6667
putative transglycosylase	132153	132686	533	177.667	156923	157456	533	177.667	157431	157964	533	177.667	162880	163413	533	177.667
conserved hypothetical protein	132478	133305	827	275.667	157248	158075	827	275.667	157756	158583	827	275.667	163205	164032	827	275.667
conserved hypothetical protein	133302	133853	551	183.667	158072	158623	551	183.667	158580	159131	551	183.667	164029	164580	551	183.667
putative DNA binding protein, H-NS-like protein	134332	133913	419	139.667	159102	158683	419	139.667	159610	159191	419	139.667	165059	164640	419	139.667
conserved hypothetical protein	135627	134644	983	327.667	160397	159414	983	327.667	160905	159922	983	327.667	166354	165371	983	327.667
